# Supplementary material for: Comparison of Survivin Determination by Surface-Enhanced Fluorescence and Raman Spectroscopy on Nanostructured Silver Substrates
Source: Biosensors (Basel). 2024 Oct 6;14(10):479. doi: 10.3390/bios14100479 (PMC11506520; doi:10.3390/bios14100479)
Supplement: Supplementary file 1 [file biosensors-14-00479-s001.zip]

Archive with 1 entries (1 files):
- biosensors-3147850-supplementary.pdf
